# Supplementary material for: The Relationship Between Non-Invasive Tests and Digital Pathology for Quantifying Liver Fibrosis in MASLD
Source: Diagnostics (Basel). 2025 Sep 27;15(19):2475. doi: 10.3390/diagnostics15192475 (PMC12524164; doi:10.3390/diagnostics15192475)
Supplement: Supplementary file 1 [file diagnostics-15-02475-s001.zip]

Archive with 1 entries (1 files):
- diagnostics-3854491-supplementary.pdf
